# Supplementary material for: Key Risk Factors, Sex Differences, and the Influence of High-Intensity Exercise on Colorectal Carcinogenesis: A 10-Year Cohort Study Based on 1,120,377 Individuals from the NHISS Data
Source: Curr Oncol. 2024 Nov 25;31(12):7494–510. doi: 10.3390/curroncol31120553 (PMC11674726; doi:10.3390/curroncol31120553)
Supplement: Supplementary file 1 [file curroncol-31-00553-s001.zip]

Archive with 1 entries (1 files):
- curroncol-3268236-supplementary.pdf
